# Supplementary material for: THRIFTY: a novel high‐throughput method for rapid fibre type identification of isolated skeletal muscle fibres
Source: J Physiol. 2022 Sep 22;600(20):4421–38. doi: 10.1113/JP282959 (PMC9825974; doi:10.1113/JP282959)
Supplement: Supplementary file 1 — Statistical Summary Document [file TJP-600-4421-s002.xlsx]

## Sheet: Statistical Summary Table
Statistical Summary Document
Manuscript Title:	THRIFTY, a novel high-throughput method for fibre type identification of isolated skeletal muscle fibres
Authors:	Oscar Horwath, Sebastian Edman, Alva Andersson, Filip Larsen & William Apró
Animal model used, if applicable:
Underlying hypothesis:
Definitions of ‘n’:	Question 1: n equals number of fibres compared between the the THRIFTY and dot-blot protocol fo fibre type identifications
	Question 2: n equals number of voluenteers from whome analysed fibres are smapled during proof-of-concept measurements
Statistical summary table:
Experimental question number	Finding/ conclusion	Experimental location/variable	Mean value	Standard Deviation	n	Exact P value	Figure/table in which data are presented	Units	Data comparisons	Statistical test	Any other experimental factors	Comments
1. Comparison of the THRIFTY protocol to dot-blot for fibre type identification	Strong agreement, 0.955 κ	Myosin heavy chain expression determined by the THRIFTY-protocol and dot-blot	nA	nA	393	P < 0.0001	Presented in text only	nA	THRIFTY and dot-blot	Cohen´s Kappa	No	95% CI = 0.928 - 0.982
2. Proof-of-concept analysis of pools of muscle fibres genereted though the THRIFTY -protocol for one subject, including immunoblotting, glycogen-, and amino acid analysis, respirometry etc	THRIFTY enables generatinos of pools large enough to support multiple downstream analysis	nA	nA	nA	1	nA	S4		nA	nA	nA	Included for clarification of n number definitions.
3
4
5
6
7
8
9
10
11
12
13
14
15
16
17
18
19
20
